# Supplementary material for: Structure and engineering of Brevibacillus laterosporus Cas9
Source: Commun Biol. 2024 Jul 3;7:803. doi: 10.1038/s42003-024-06422-z (PMC11222456; doi:10.1038/s42003-024-06422-z)
Supplement: Supplementary file 4 — Supplementary Data 1 [file 42003_2024_6422_MOESM4_ESM.xlsx]

## Sheet: Fig. 1a
Target 1	20-nt			21-nt			22-nt			23-nt
min	n=1	n=2	n=3	n=1	n=2	n=3	n=1	n=2	n=3	n=1	n=2	n=3
0	0	0	0	0	0	0	0	0	0	0	0	0
0.5	17.3913	19.3548	17.5926	20.4546	21.1538	20.4724	28.8462	33.6634	32.6733	23.8636	27.957	27.0492
1	35	34.9515	35.1648	39.0805	39.5833	40	58.2524	58.8235	60.1852	51.7241	52.6316	55.1724
2	59.375	59.2	58.9474	64.2857	64.3678	64.5455	84.3374	85	84.6154	80.531	81.3187	81.295
5	86.8687	87.7551	86.8852	90.3615	89.7959	90.625	96.2963	95.4955	96.0784	95.8333	95.8333	96.3768
Target 2	20-nt			21-nt			22-nt			23-nt
min	n=1	n=2	n=3	n=1	n=2	n=3	n=1	n=2	n=3	n=1	n=2	n=3
0	0	0	0	0	0	0	0	0	0	0	0	0
0.5	17.8571	16.0714	19.7674	18.8679	18.1818	20.9877	53.2258	55.5556	59.1398	31.25	27.7778	37.7778
1	31.5789	31.6667	34.1772	35.3846	36.7647	39.7436	74.5763	75	78.022	43.1034	39.2857	53.0864
2	51.7241	53.9474	56.7901	61.1111	59.7015	63.2653	87.1795	86.4865	87.3684	50	47.6923	60
5	80.2469	80.7229	83.6957	86.25	86.4198	84.375	92	88.0952	91.6667	56.962	54.2169	61.7978
Target 3	20-nt			21-nt			22-nt			23-nt
min	n=1	n=2	n=3	n=1	n=2	n=3	n=1	n=2	n=3	n=1	n=2	n=3
0	0	0	0	0	0	0	0	0	0	0	0	0
0.5	4.6875	5	6.18557	6.0241	7.52688	4.81928	12.3711	13.75	12.6437	9.34579	8	7.07071
1	8.47458	7.21649	9.09091	8.75	10.3093	11.2245	17.1717	19.5652	18.4783	12.8713	12.766	11.7021
2	11.8421	9.09091	12.6214	15.4545	11.2245	15	20.9091	18.4783	23.1343	17.6991	11.7021	17.9245
5	19.5122	15.7895	17.1717	17.8947	17.2131	18.6813	26.2626	23.2323	27.7778	30	29.2035	26.8817

## Sheet: Fig. 1d
	2 min				5 min
PAM	n=1	n=2	n=3		n=1	n=2	n=3
TTTCCCAA	83.1325	83.75	84.4156		95.4023	95.0617	95.1807
TTTACCAA	80	80.7229	81.8182		96.25	95.7143	95.1807
TTTTCCAA	66.1539	70.1492	72.0588		94.1176	93.75	93.5484
TTTGCCAA	79.2208	81.0811	83.3333		95.6522	95.1613	94.3396
TTTCACAA	6.25	9.67742	7.59494		15.7143	16.8831	16.4384
TTTCTCAA	0	0	0		0	0	0
TTTCGCAA	0	0	0		0	0	0
TTTCCAAA	83.75	82.5	83.5821		94.3662	94.7368	95.3846
TTTCCTAA	81.9444	80.7018	81.9277		100	95.8904	95.5882
TTTCCGAA	85.4839	85.4167	83.7838		100	100	100
TTTCCCTA	60.3774	62.2642	62.9032		93.4426	90.5405	91.2281
TTTCCCGA	61.7021	63.1579	60.6557		91.0448	90.4762	90.1961
TTTCCCCA	0	0	4.7619		9.23077	7.35294	8.47458
TTTCCCAT	36.0656	34.375	36.4865		73.0769	71	75
TTTCCCAG	35.8209	35.8491	35.8209		73.0159	71.6418	74.6269
TTTCCCAC	19.6721	19.7531	21.5909		49.3671	48	49.2537
