# Supplementary material for: Structure and engineering of Brevibacillus laterosporus Cas9
Source: Commun Biol. 2024 Jul 3;7:803. doi: 10.1038/s42003-024-06422-z (PMC11222456; doi:10.1038/s42003-024-06422-z)
Supplement: Supplementary file 5 — Supplementary Data 2 [file 42003_2024_6422_MOESM5_ESM.xlsx]

## Sheet: Fig. 4e
	n=1	n=2	n=3
WT	83.1325	83.75	84.4156
K959A	53.0612	48.6301	48.6667
D1022A	0	0	0
T1025A	84.7222	84.2105	85.7143
K1040A	71.7949	69.9115	72.2222

## Sheet: Fig. 4f
		WT			T1025A			RA
		n=1	n=2	n=3	n=1	n=2	n=3	n=1	n=2	n=3
	TTTCCCAA	83.1325	83.75	84.4156	84.7222	84.2105	85.7143	85.8268	85.6	86.2069
	TTTCCCTA	60.3774	62.2642	62.9032	82.3529	83.7209	83.3333	84.2857	84.507	84.7222
	TTTCCCGA	61.7021	63.1579	60.6557	81.4815	84.8485	81.4815	83.5821	84.4828	85
	TTTCCCCA	0	0	4.7619	20.7547	24.4898	20.339	74.4444	77.0115	74.2574
	TTTCCCAT	36.0656	34.375	36.4865	40	45.4545	43.3333	80.4598	81.6326	80.7229
	TTTCCCAG	35.8209	35.8491	35.8209	34.1615	35.0133	31.9432	81.7308	83.1461	82.0755
	TTTCCCAC	19.6721	19.7531	21.5909	45.4545	51.7241	48.5714	82.1053	84.4444	82.1429
