# Supplementary material for: Structure and engineering of Brevibacillus laterosporus Cas9
Source: Commun Biol. 2024 Jul 3;7:803. doi: 10.1038/s42003-024-06422-z (PMC11222456; doi:10.1038/s42003-024-06422-z)
Supplement: Supplementary file 6 — Supplementary Data 3 [file 42003_2024_6422_MOESM6_ESM.xlsx]

## Sheet: Fig. 5a
Enzyme	Sample name	Target gene	PAM	Replicate	Indel frequency	*100	average	all ava
BlCas9-Indel_WT	BlCas9_v2_1	DYRK1A-10	NNNNCNAA	1	0.0120937	1.20937	1.69906	6.89824
BlCas9-Indel_WT	BlCas9_v2_1	DYRK1A-10	NNNNCNAA	2	0.0108058	1.08058
BlCas9-Indel_WT	BlCas9_v2_1	DYRK1A-10	NNNNCNAA	3	0.0280724	2.80724
BlCas9-Indel_WT	BlCas9_v2_2	MECP2-13	NNNNCNAA	1	0	0	0
BlCas9-Indel_WT	BlCas9_v2_2	MECP2-13	NNNNCNAA	2	0	0
BlCas9-Indel_WT	BlCas9_v2_2	MECP2-13	NNNNCNAA	3	0	0
BlCas9-Indel_WT	BlCas9_v2_3	PTEN-15	NNNNCNAA	1	0.142399	14.2399	22.815
BlCas9-Indel_WT	BlCas9_v2_3	PTEN-15	NNNNCNAA	2	0.17798	17.798
BlCas9-Indel_WT	BlCas9_v2_3	PTEN-15	NNNNCNAA	3	0.36407	36.407
BlCas9-Indel_WT	BlCas9_v2_4	DYRK1A-18	NNNNCNAC	1	0	0	0.0311136
BlCas9-Indel_WT	BlCas9_v2_4	DYRK1A-18	NNNNCNAC	2	0.000933407	0.0933407
BlCas9-Indel_WT	BlCas9_v2_4	DYRK1A-18	NNNNCNAC	3	0	0
BlCas9-Indel_WT	BlCas9_v2_5	MECP2-23	NNNNCNAC	1	0.000487397	0.0487397	0.0592022
BlCas9-Indel_WT	BlCas9_v2_5	MECP2-23	NNNNCNAC	2	0	0
BlCas9-Indel_WT	BlCas9_v2_5	MECP2-23	NNNNCNAC	3	0.00128867	0.128867
BlCas9-Indel_WT	BlCas9_v2_6	PTEN-25	NNNNCNAC	1	0	0	0.137604
BlCas9-Indel_WT	BlCas9_v2_6	PTEN-25	NNNNCNAC	2	0	0
BlCas9-Indel_WT	BlCas9_v2_6	PTEN-25	NNNNCNAC	3	0.00412811	0.412811
BlCas9-Indel_WT	BlCas9_v2_7	DYRK1A-27	NNNNCNAG	1	0.00410211	0.410211	0.924586
BlCas9-Indel_WT	BlCas9_v2_7	DYRK1A-27	NNNNCNAG	2	0.00519056	0.519056
BlCas9-Indel_WT	BlCas9_v2_7	DYRK1A-27	NNNNCNAG	3	0.0184449	1.84449
BlCas9-Indel_WT	BlCas9_v2_8	MECP2-32	NNNNCNAG	1	0.00202484	0.202484	0.391878
BlCas9-Indel_WT	BlCas9_v2_8	MECP2-32	NNNNCNAG	2	0.000707339	0.0707339
BlCas9-Indel_WT	BlCas9_v2_8	MECP2-32	NNNNCNAG	3	0.00902416	0.902416
BlCas9-Indel_WT	BlCas9_v2_9	PTEN-33	NNNNCNAG	1	0.0633952	6.33952	15.8198
BlCas9-Indel_WT	BlCas9_v2_9	PTEN-33	NNNNCNAG	2	0.0675767	6.75767
BlCas9-Indel_WT	BlCas9_v2_9	PTEN-33	NNNNCNAG	3	0.343623	34.3623
BlCas9-Indel_WT	BlCas9_v2_10	DYRK1A-38	NNNNCNAT	1	0.0208102	2.08102	5.72534
BlCas9-Indel_WT	BlCas9_v2_10	DYRK1A-38	NNNNCNAT	2	0.0171179	1.71179
BlCas9-Indel_WT	BlCas9_v2_10	DYRK1A-38	NNNNCNAT	3	0.133832	13.3832
BlCas9-Indel_WT	BlCas9_v2_11	MECP2-40	NNNNCNAT	1	0.00561995	0.561995	0.524359
BlCas9-Indel_WT	BlCas9_v2_11	MECP2-40	NNNNCNAT	2	0.0010708	0.10708
BlCas9-Indel_WT	BlCas9_v2_11	MECP2-40	NNNNCNAT	3	0.00904002	0.904002
BlCas9-Indel_WT	BlCas9_v2_12	PTEN-44	NNNNCNAT	1	0.0016814	0.16814	0.363885
BlCas9-Indel_WT	BlCas9_v2_12	PTEN-44	NNNNCNAT	2	0.00183453	0.183453
BlCas9-Indel_WT	BlCas9_v2_12	PTEN-44	NNNNCNAT	3	0.00740063	0.740063
BlCas9-Indel_WT	BlCas9_v2_13	DYRK1A-47	NNNNCNCA	1	0	0	0.162978
BlCas9-Indel_WT	BlCas9_v2_13	DYRK1A-47	NNNNCNCA	2	0	0
BlCas9-Indel_WT	BlCas9_v2_13	DYRK1A-47	NNNNCNCA	3	0.00488935	0.488935
BlCas9-Indel_WT	BlCas9_v2_14	MECP2-48	NNNNCNCA	1	0.0261165	2.61165	3.10213
BlCas9-Indel_WT	BlCas9_v2_14	MECP2-48	NNNNCNCA	2	0.0357577	3.57577
BlCas9-Indel_WT	BlCas9_v2_14	MECP2-48	NNNNCNCA	3	0.0311898	3.11898
BlCas9-Indel_WT	BlCas9_v2_15	PTEN-51	NNNNCNCA	1	0.00821216	0.821216	0.848616
BlCas9-Indel_WT	BlCas9_v2_15	PTEN-51	NNNNCNCA	2	0.0104689	1.04689
BlCas9-Indel_WT	BlCas9_v2_15	PTEN-51	NNNNCNCA	3	0.00677744	0.677744
BlCas9-Indel_WT	BlCas9_v2_16	DYRK1A-63	NNNNCNGA	1	0.0134044	1.34044	1.32706
BlCas9-Indel_WT	BlCas9_v2_16	DYRK1A-63	NNNNCNGA	2	0.0159555	1.59555
BlCas9-Indel_WT	BlCas9_v2_16	DYRK1A-63	NNNNCNGA	3	0.0104518	1.04518
BlCas9-Indel_WT	BlCas9_v2_17	MECP2-67	NNNNCNGA	1	0.0103275	1.03275	1.14751
BlCas9-Indel_WT	BlCas9_v2_17	MECP2-67	NNNNCNGA	2	0.010145	1.0145
BlCas9-Indel_WT	BlCas9_v2_17	MECP2-67	NNNNCNGA	3	0.0139528	1.39528
BlCas9-Indel_WT	BlCas9_v2_18	PTEN-69	NNNNCNGA	1	0.00224703	0.224703	0.246816
BlCas9-Indel_WT	BlCas9_v2_18	PTEN-69	NNNNCNGA	2	0.00244605	0.244605
BlCas9-Indel_WT	BlCas9_v2_18	PTEN-69	NNNNCNGA	3	0.0027114	0.27114
BlCas9-Indel_WT	BlCas9_v2_19	DYRK1A-82	NNNNCNTA	1	0.00387291	0.387291	0.129097
BlCas9-Indel_WT	BlCas9_v2_19	DYRK1A-82	NNNNCNTA	2	0	0
BlCas9-Indel_WT	BlCas9_v2_19	DYRK1A-82	NNNNCNTA	3	0	0
BlCas9-Indel_WT	BlCas9_v2_20	MECP2-84	NNNNCNTA	1	0.0525456	5.25456	3.54997
BlCas9-Indel_WT	BlCas9_v2_20	MECP2-84	NNNNCNTA	2	0.031287	3.1287
BlCas9-Indel_WT	BlCas9_v2_20	MECP2-84	NNNNCNTA	3	0.0226666	2.26666
BlCas9-Indel_WT	BlCas9_v2_21	PTEN-88	NNNNCNTA	1	0.00818111	0.818111	0.57084
BlCas9-Indel_WT	BlCas9_v2_21	PTEN-88	NNNNCNTA	2	0.00371046	0.371046
BlCas9-Indel_WT	BlCas9_v2_21	PTEN-88	NNNNCNTA	3	0.00523361	0.523361
BlCas9-Indel_RA	BlCas9_v2_22	DYRK1A-10	NNNNCNAA	1	0.00395518	0.395518	0.444405	10.765
BlCas9-Indel_RA	BlCas9_v2_22	DYRK1A-10	NNNNCNAA	2	0.00387097	0.387097
BlCas9-Indel_RA	BlCas9_v2_22	DYRK1A-10	NNNNCNAA	3	0.00550599	0.550599
BlCas9-Indel_RA	BlCas9_v2_23	MECP2-13	NNNNCNAA	1	0.00050843	0.050843	0.194413
BlCas9-Indel_RA	BlCas9_v2_23	MECP2-13	NNNNCNAA	2	0.00532397	0.532397
BlCas9-Indel_RA	BlCas9_v2_23	MECP2-13	NNNNCNAA	3	0	0
BlCas9-Indel_RA	BlCas9_v2_24	PTEN-15	NNNNCNAA	1	0.322237	32.2237	40.9712
BlCas9-Indel_RA	BlCas9_v2_24	PTEN-15	NNNNCNAA	2	0.52639	52.639
BlCas9-Indel_RA	BlCas9_v2_24	PTEN-15	NNNNCNAA	3	0.380508	38.0508
BlCas9-Indel_RA	BlCas9_v2_25	DYRK1A-18	NNNNCNAC	1	0	0	0.0456098
BlCas9-Indel_RA	BlCas9_v2_25	DYRK1A-18	NNNNCNAC	2	0.00136829	0.136829
BlCas9-Indel_RA	BlCas9_v2_25	DYRK1A-18	NNNNCNAC	3	0	0
BlCas9-Indel_RA	BlCas9_v2_26	MECP2-23	NNNNCNAC	1	0.00244588	0.244588	0.280737
BlCas9-Indel_RA	BlCas9_v2_26	MECP2-23	NNNNCNAC	2	0.00466497	0.466497
BlCas9-Indel_RA	BlCas9_v2_26	MECP2-23	NNNNCNAC	3	0.00131125	0.131125
BlCas9-Indel_RA	BlCas9_v2_27	PTEN-25	NNNNCNAC	1	0.0177924	1.77924	1.7118
BlCas9-Indel_RA	BlCas9_v2_27	PTEN-25	NNNNCNAC	2	0.0225613	2.25613
BlCas9-Indel_RA	BlCas9_v2_27	PTEN-25	NNNNCNAC	3	0.0110002	1.10002
BlCas9-Indel_RA	BlCas9_v2_28	DYRK1A-27	NNNNCNAG	1	0.0098424	0.98424	1.04533
BlCas9-Indel_RA	BlCas9_v2_28	DYRK1A-27	NNNNCNAG	2	0.0167039	1.67039
BlCas9-Indel_RA	BlCas9_v2_28	DYRK1A-27	NNNNCNAG	3	0.00481358	0.481358
BlCas9-Indel_RA	BlCas9_v2_29	MECP2-32	NNNNCNAG	1	0.00498251	0.498251	0.626308
BlCas9-Indel_RA	BlCas9_v2_29	MECP2-32	NNNNCNAG	2	0.00860659	0.860659
BlCas9-Indel_RA	BlCas9_v2_29	MECP2-32	NNNNCNAG	3	0.00520016	0.520016
BlCas9-Indel_RA	BlCas9_v2_30	PTEN-33	NNNNCNAG	1	0.104908	10.4908	11.157
BlCas9-Indel_RA	BlCas9_v2_30	PTEN-33	NNNNCNAG	2	0.178589	17.8589
BlCas9-Indel_RA	BlCas9_v2_30	PTEN-33	NNNNCNAG	3	0.0512139	5.12139
BlCas9-Indel_RA	BlCas9_v2_31	DYRK1A-38	NNNNCNAT	1	0.214822	21.4822	31.224
BlCas9-Indel_RA	BlCas9_v2_31	DYRK1A-38	NNNNCNAT	2	0.482283	48.2283
BlCas9-Indel_RA	BlCas9_v2_31	DYRK1A-38	NNNNCNAT	3	0.239614	23.9614
BlCas9-Indel_RA	BlCas9_v2_32	MECP2-40	NNNNCNAT	1	0.0734668	7.34668	8.44442
BlCas9-Indel_RA	BlCas9_v2_32	MECP2-40	NNNNCNAT	2	0.127638	12.7638
BlCas9-Indel_RA	BlCas9_v2_32	MECP2-40	NNNNCNAT	3	0.0522277	5.22277
BlCas9-Indel_RA	BlCas9_v2_33	PTEN-44	NNNNCNAT	1	0.010136	1.0136	1.30313
BlCas9-Indel_RA	BlCas9_v2_33	PTEN-44	NNNNCNAT	2	0.0211547	2.11547
BlCas9-Indel_RA	BlCas9_v2_33	PTEN-44	NNNNCNAT	3	0.00780311	0.780311
BlCas9-Indel_RA	BlCas9_v2_34	DYRK1A-47	NNNNCNCA	1	0	0	0.0226556
BlCas9-Indel_RA	BlCas9_v2_34	DYRK1A-47	NNNNCNCA	2	0	0
BlCas9-Indel_RA	BlCas9_v2_34	DYRK1A-47	NNNNCNCA	3	0.000679669	0.0679669
BlCas9-Indel_RA	BlCas9_v2_35	MECP2-48	NNNNCNCA	1	0.00648529	0.648529	0.819841
BlCas9-Indel_RA	BlCas9_v2_35	MECP2-48	NNNNCNCA	2	0.0103697	1.03697
BlCas9-Indel_RA	BlCas9_v2_35	MECP2-48	NNNNCNCA	3	0.00774025	0.774025
BlCas9-Indel_RA	BlCas9_v2_36	PTEN-51	NNNNCNCA	1	0.0745503	7.45503	10.5416
BlCas9-Indel_RA	BlCas9_v2_36	PTEN-51	NNNNCNCA	2	0.126	12.6
BlCas9-Indel_RA	BlCas9_v2_36	PTEN-51	NNNNCNCA	3	0.115697	11.5697
BlCas9-Indel_RA	BlCas9_v2_37	DYRK1A-63	NNNNCNGA	1	0.043312	4.3312	5.31233
BlCas9-Indel_RA	BlCas9_v2_37	DYRK1A-63	NNNNCNGA	2	0.0515926	5.15926
BlCas9-Indel_RA	BlCas9_v2_37	DYRK1A-63	NNNNCNGA	3	0.0644654	6.44654
BlCas9-Indel_RA	BlCas9_v2_38	MECP2-67	NNNNCNGA	1	0.0162155	1.62155	2.95665
BlCas9-Indel_RA	BlCas9_v2_38	MECP2-67	NNNNCNGA	2	0.0355016	3.55016
BlCas9-Indel_RA	BlCas9_v2_38	MECP2-67	NNNNCNGA	3	0.0369823	3.69823
BlCas9-Indel_RA	BlCas9_v2_39	PTEN-69	NNNNCNGA	1	0.0162089	1.62089	2.07541
BlCas9-Indel_RA	BlCas9_v2_39	PTEN-69	NNNNCNGA	2	0.0245478	2.45478
BlCas9-Indel_RA	BlCas9_v2_39	PTEN-69	NNNNCNGA	3	0.0215056	2.15056
BlCas9-Indel_RA	BlCas9_v2_40	DYRK1A-82	NNNNCNTA	1	0.00473201	0.473201	0.259055
BlCas9-Indel_RA	BlCas9_v2_40	DYRK1A-82	NNNNCNTA	2	0.00190368	0.190368
BlCas9-Indel_RA	BlCas9_v2_40	DYRK1A-82	NNNNCNTA	3	0.00113595	0.113595
BlCas9-Indel_RA	BlCas9_v2_41	MECP2-84	NNNNCNTA	1	0.0811211	8.11211	12.4372
BlCas9-Indel_RA	BlCas9_v2_41	MECP2-84	NNNNCNTA	2	0.159915	15.9915
BlCas9-Indel_RA	BlCas9_v2_41	MECP2-84	NNNNCNTA	3	0.132079	13.2079
BlCas9-Indel_RA	BlCas9_v2_42	PTEN-88	NNNNCNTA	1	0.00224768	0.224768	0.253158
BlCas9-Indel_RA	BlCas9_v2_42	PTEN-88	NNNNCNTA	2	0.00313436	0.313436
BlCas9-Indel_RA	BlCas9_v2_42	PTEN-88	NNNNCNTA	3	0.0022127	0.22127

## Sheet: Fig. 5b
Enzyme	Sample name	Target gene	PAM	Replicate	BE frequency	*100	ave	all ave
BlCas9-WT-AID	BlCas9_v2_43	DYRK1A-10	NNNNCNAA	1	0.041988	4.1988	5.42201	7.27317
BlCas9-WT-AID	BlCas9_v2_43	DYRK1A-10	NNNNCNAA	2	0.0611053	6.11053
BlCas9-WT-AID	BlCas9_v2_43	DYRK1A-10	NNNNCNAA	3	0.0595668	5.95668
BlCas9-WT-AID	BlCas9_v2_44	MECP2-13	NNNNCNAA	1	0.000236468	0.0236468	0.2608
BlCas9-WT-AID	BlCas9_v2_44	MECP2-13	NNNNCNAA	2	0.00568373	0.568373
BlCas9-WT-AID	BlCas9_v2_44	MECP2-13	NNNNCNAA	3	0.00190379	0.190379
BlCas9-WT-AID	BlCas9_v2_45	PTEN-15	NNNNCNAA	1	0.0299937	2.99937	4.39727
BlCas9-WT-AID	BlCas9_v2_45	PTEN-15	NNNNCNAA	2	0.0435309	4.35309
BlCas9-WT-AID	BlCas9_v2_45	PTEN-15	NNNNCNAA	3	0.0583937	5.83937
BlCas9-WT-AID	BlCas9_v2_46	DYRK1A-18	NNNNCNAC	1	0.000337979	0.0337979	0.323748
BlCas9-WT-AID	BlCas9_v2_46	DYRK1A-18	NNNNCNAC	2	0.00137048	0.137048
BlCas9-WT-AID	BlCas9_v2_46	DYRK1A-18	NNNNCNAC	3	0.00800398	0.800398
BlCas9-WT-AID	BlCas9_v2_47	MECP2-23	NNNNCNAC	1	0.00214109	0.214109	0.238757
BlCas9-WT-AID	BlCas9_v2_47	MECP2-23	NNNNCNAC	2	0.00103638	0.103638
BlCas9-WT-AID	BlCas9_v2_47	MECP2-23	NNNNCNAC	3	0.00398523	0.398523
BlCas9-WT-AID	BlCas9_v2_48	PTEN-25	NNNNCNAC	1	0.00511433	0.511433	0.344226
BlCas9-WT-AID	BlCas9_v2_48	PTEN-25	NNNNCNAC	2	0.00484888	0.484888
BlCas9-WT-AID	BlCas9_v2_48	PTEN-25	NNNNCNAC	3	0.000363578	0.0363578
BlCas9-WT-AID	BlCas9_v2_49	DYRK1A-27	NNNNCNAG	1	0.00673245	0.673245	0.686912
BlCas9-WT-AID	BlCas9_v2_49	DYRK1A-27	NNNNCNAG	2	0.00613607	0.613607
BlCas9-WT-AID	BlCas9_v2_49	DYRK1A-27	NNNNCNAG	3	0.00773885	0.773885
BlCas9-WT-AID	BlCas9_v2_50	MECP2-32	NNNNCNAG	1	0.00680859	0.680859	0.430512
BlCas9-WT-AID	BlCas9_v2_50	MECP2-32	NNNNCNAG	2	0.00238747	0.238747
BlCas9-WT-AID	BlCas9_v2_50	MECP2-32	NNNNCNAG	3	0.00371928	0.371928
BlCas9-WT-AID	BlCas9_v2_51	PTEN-33	NNNNCNAG	1	0.116288	11.6288	20.8346
BlCas9-WT-AID	BlCas9_v2_51	PTEN-33	NNNNCNAG	2	0.218355	21.8355
BlCas9-WT-AID	BlCas9_v2_51	PTEN-33	NNNNCNAG	3	0.290395	29.0395
BlCas9-WT-AID	BlCas9_v2_52	DYRK1A-38	NNNNCNAT	1	0.00434362	0.434362	0.58793
BlCas9-WT-AID	BlCas9_v2_52	DYRK1A-38	NNNNCNAT	2	0.00663325	0.663325
BlCas9-WT-AID	BlCas9_v2_52	DYRK1A-38	NNNNCNAT	3	0.00666104	0.666104
BlCas9-WT-AID	BlCas9_v2_53	MECP2-40	NNNNCNAT	1	0.00788101	0.788101	0.2627
BlCas9-WT-AID	BlCas9_v2_53	MECP2-40	NNNNCNAT	2	0	0
BlCas9-WT-AID	BlCas9_v2_53	MECP2-40	NNNNCNAT	3	0	0
BlCas9-WT-AID	BlCas9_v2_54	PTEN-44	NNNNCNAT	1	0.0124066	1.24066	0.655536
BlCas9-WT-AID	BlCas9_v2_54	PTEN-44	NNNNCNAT	2	0.00145997	0.145997
BlCas9-WT-AID	BlCas9_v2_54	PTEN-44	NNNNCNAT	3	0.0057995	0.57995
BlCas9-WT-AID	BlCas9_v2_55	DYRK1A-47	NNNNCNCA	1	0.00975397	0.975397	0.787741
BlCas9-WT-AID	BlCas9_v2_55	DYRK1A-47	NNNNCNCA	2	0.00286496	0.286496
BlCas9-WT-AID	BlCas9_v2_55	DYRK1A-47	NNNNCNCA	3	0.0110133	1.10133
BlCas9-WT-AID	BlCas9_v2_56	MECP2-48	NNNNCNCA	1	0.00979187	0.979187	1.34913
BlCas9-WT-AID	BlCas9_v2_56	MECP2-48	NNNNCNCA	2	0.0149867	1.49867
BlCas9-WT-AID	BlCas9_v2_56	MECP2-48	NNNNCNCA	3	0.0156953	1.56953
BlCas9-WT-AID	BlCas9_v2_57	PTEN-51	NNNNCNCA	1	0.00269106	0.269106	0.161114
BlCas9-WT-AID	BlCas9_v2_57	PTEN-51	NNNNCNCA	2	0.00214237	0.214237
BlCas9-WT-AID	BlCas9_v2_57	PTEN-51	NNNNCNCA	3	0	0
BlCas9-WT-AID	BlCas9_v2_58	DYRK1A-63	NNNNCNGA	1	0.0049561	0.49561	1.23609
BlCas9-WT-AID	BlCas9_v2_58	DYRK1A-63	NNNNCNGA	2	0.0152084	1.52084
BlCas9-WT-AID	BlCas9_v2_58	DYRK1A-63	NNNNCNGA	3	0.0169182	1.69182
BlCas9-WT-AID	BlCas9_v2_59	MECP2-67	NNNNCNGA	1	0.00787223	0.787223	0.748499
BlCas9-WT-AID	BlCas9_v2_59	MECP2-67	NNNNCNGA	2	0.00685174	0.685174
BlCas9-WT-AID	BlCas9_v2_59	MECP2-67	NNNNCNGA	3	0.00773099	0.773099
BlCas9-WT-AID	BlCas9_v2_60	PTEN-69	NNNNCNGA	1	0.018606	1.8606	1.9411
BlCas9-WT-AID	BlCas9_v2_60	PTEN-69	NNNNCNGA	2	0.0191359	1.91359
BlCas9-WT-AID	BlCas9_v2_60	PTEN-69	NNNNCNGA	3	0.0204911	2.04911
BlCas9-WT-AID	BlCas9_v2_61	DYRK1A-82	NNNNCNTA	1	0.00302855	0.302855	0.162702
BlCas9-WT-AID	BlCas9_v2_61	DYRK1A-82	NNNNCNTA	2	0.00185252	0.185252
BlCas9-WT-AID	BlCas9_v2_61	DYRK1A-82	NNNNCNTA	3	0	0
BlCas9-WT-AID	BlCas9_v2_62	MECP2-84	NNNNCNTA	1	0.144694	14.4694	15.732
BlCas9-WT-AID	BlCas9_v2_62	MECP2-84	NNNNCNTA	2	0.159029	15.9029
BlCas9-WT-AID	BlCas9_v2_62	MECP2-84	NNNNCNTA	3	0.168238	16.8238
BlCas9-WT-AID	BlCas9_v2_63	PTEN-88	NNNNCNTA	1	0.00736455	0.736455	0.923374
BlCas9-WT-AID	BlCas9_v2_63	PTEN-88	NNNNCNTA	2	0.0100458	1.00458
BlCas9-WT-AID	BlCas9_v2_63	PTEN-88	NNNNCNTA	3	0.0102909	1.02909
BlCas9-RA-AID	BlCas9_v2_64	DYRK1A-10	NNNNCNAA	1	0.00332631	0.332631	2.4095	8.53179
BlCas9-RA-AID	BlCas9_v2_64	DYRK1A-10	NNNNCNAA	2	0.0328558	3.28558
BlCas9-RA-AID	BlCas9_v2_64	DYRK1A-10	NNNNCNAA	3	0.0361028	3.61028
BlCas9-RA-AID	BlCas9_v2_65	MECP2-13	NNNNCNAA	1	0	0	0.398173
BlCas9-RA-AID	BlCas9_v2_65	MECP2-13	NNNNCNAA	2	0.00772663	0.772663
BlCas9-RA-AID	BlCas9_v2_65	MECP2-13	NNNNCNAA	3	0.00421855	0.421855
BlCas9-RA-AID	BlCas9_v2_66	PTEN-15	NNNNCNAA	1	0.156089	15.6089	18.3333
BlCas9-RA-AID	BlCas9_v2_66	PTEN-15	NNNNCNAA	2	0.193961	19.3961
BlCas9-RA-AID	BlCas9_v2_66	PTEN-15	NNNNCNAA	3	0.199947	19.9947
BlCas9-RA-AID	BlCas9_v2_67	DYRK1A-18	NNNNCNAC	1	0	0	0.471805
BlCas9-RA-AID	BlCas9_v2_67	DYRK1A-18	NNNNCNAC	2	0.00428428	0.428428
BlCas9-RA-AID	BlCas9_v2_67	DYRK1A-18	NNNNCNAC	3	0.00986987	0.986987
BlCas9-RA-AID	BlCas9_v2_68	MECP2-23	NNNNCNAC	1	0.0141313	1.41313	1.57128
BlCas9-RA-AID	BlCas9_v2_68	MECP2-23	NNNNCNAC	2	0.0141184	1.41184
BlCas9-RA-AID	BlCas9_v2_68	MECP2-23	NNNNCNAC	3	0.0188887	1.88887
BlCas9-RA-AID	BlCas9_v2_69	PTEN-25	NNNNCNAC	1	0.00666878	0.666878	0.958008
BlCas9-RA-AID	BlCas9_v2_69	PTEN-25	NNNNCNAC	2	0.0136567	1.36567
BlCas9-RA-AID	BlCas9_v2_69	PTEN-25	NNNNCNAC	3	0.00841477	0.841477
BlCas9-RA-AID	BlCas9_v2_70	DYRK1A-27	NNNNCNAG	1	0.0106637	1.06637	1.00702
BlCas9-RA-AID	BlCas9_v2_70	DYRK1A-27	NNNNCNAG	2	0.00735781	0.735781
BlCas9-RA-AID	BlCas9_v2_70	DYRK1A-27	NNNNCNAG	3	0.0121891	1.21891
BlCas9-RA-AID	BlCas9_v2_71	MECP2-32	NNNNCNAG	1	0.00665754	0.665754	0.582939
BlCas9-RA-AID	BlCas9_v2_71	MECP2-32	NNNNCNAG	2	0.00835582	0.835582
BlCas9-RA-AID	BlCas9_v2_71	MECP2-32	NNNNCNAG	3	0.00247482	0.247482
BlCas9-RA-AID	BlCas9_v2_72	PTEN-33	NNNNCNAG	1	0.235483	23.5483	28.2744
BlCas9-RA-AID	BlCas9_v2_72	PTEN-33	NNNNCNAG	2	0.256173	25.6173
BlCas9-RA-AID	BlCas9_v2_72	PTEN-33	NNNNCNAG	3	0.356576	35.6576
BlCas9-RA-AID	BlCas9_v2_73	DYRK1A-38	NNNNCNAT	1	0.130641	13.0641	13.9378
BlCas9-RA-AID	BlCas9_v2_73	DYRK1A-38	NNNNCNAT	2	0.137408	13.7408
BlCas9-RA-AID	BlCas9_v2_73	DYRK1A-38	NNNNCNAT	3	0.150086	15.0086
BlCas9-RA-AID	BlCas9_v2_74	MECP2-40	NNNNCNAT	1	0.015292	1.5292	0.747151
BlCas9-RA-AID	BlCas9_v2_74	MECP2-40	NNNNCNAT	2	0.00310383	0.310383
BlCas9-RA-AID	BlCas9_v2_74	MECP2-40	NNNNCNAT	3	0.00401873	0.401873
BlCas9-RA-AID	BlCas9_v2_75	PTEN-44	NNNNCNAT	1	0.00808034	0.808034	1.03649
BlCas9-RA-AID	BlCas9_v2_75	PTEN-44	NNNNCNAT	2	0.0121985	1.21985
BlCas9-RA-AID	BlCas9_v2_75	PTEN-44	NNNNCNAT	3	0.0108158	1.08158
BlCas9-RA-AID	BlCas9_v2_76	DYRK1A-47	NNNNCNCA	1	0.0135665	1.35665	0.79434
BlCas9-RA-AID	BlCas9_v2_76	DYRK1A-47	NNNNCNCA	2	0.00374438	0.374438
BlCas9-RA-AID	BlCas9_v2_76	DYRK1A-47	NNNNCNCA	3	0.00651929	0.651929
BlCas9-RA-AID	BlCas9_v2_77	MECP2-48	NNNNCNCA	1	0.0119592	1.19592	0.863588
BlCas9-RA-AID	BlCas9_v2_77	MECP2-48	NNNNCNCA	2	0.00799712	0.799712
BlCas9-RA-AID	BlCas9_v2_77	MECP2-48	NNNNCNCA	3	0.00595135	0.595135
BlCas9-RA-AID	BlCas9_v2_78	PTEN-51	NNNNCNCA	1	0.129662	12.9662	11.8004
BlCas9-RA-AID	BlCas9_v2_78	PTEN-51	NNNNCNCA	2	0.12472	12.472
BlCas9-RA-AID	BlCas9_v2_78	PTEN-51	NNNNCNCA	3	0.0996297	9.96297
BlCas9-RA-AID	BlCas9_v2_79	DYRK1A-63	NNNNCNGA	1	0.0563506	5.63506	4.8427
BlCas9-RA-AID	BlCas9_v2_79	DYRK1A-63	NNNNCNGA	2	0.0549845	5.49845
BlCas9-RA-AID	BlCas9_v2_79	DYRK1A-63	NNNNCNGA	3	0.0339457	3.39457
BlCas9-RA-AID	BlCas9_v2_80	MECP2-67	NNNNCNGA	1	0.0515838	5.15838	4.45494
BlCas9-RA-AID	BlCas9_v2_80	MECP2-67	NNNNCNGA	2	0.0466058	4.66058
BlCas9-RA-AID	BlCas9_v2_80	MECP2-67	NNNNCNGA	3	0.0354584	3.54584
BlCas9-RA-AID	BlCas9_v2_81	PTEN-69	NNNNCNGA	1	0.0720413	7.20413	5.98615
BlCas9-RA-AID	BlCas9_v2_81	PTEN-69	NNNNCNGA	2	0.0628461	6.28461
BlCas9-RA-AID	BlCas9_v2_81	PTEN-69	NNNNCNGA	3	0.044697	4.4697
BlCas9-RA-AID	BlCas9_v2_82	DYRK1A-82	NNNNCNTA	1	0.00464437	0.464437	0.220568
BlCas9-RA-AID	BlCas9_v2_82	DYRK1A-82	NNNNCNTA	2	0.00147916	0.147916
BlCas9-RA-AID	BlCas9_v2_82	DYRK1A-82	NNNNCNTA	3	0.000493514	0.0493514
BlCas9-RA-AID	BlCas9_v2_83	MECP2-84	NNNNCNTA	1	0.121212	12.1212	8.72765
BlCas9-RA-AID	BlCas9_v2_83	MECP2-84	NNNNCNTA	2	0.0947631	9.47631
BlCas9-RA-AID	BlCas9_v2_83	MECP2-84	NNNNCNTA	3	0.0458547	4.58547
BlCas9-RA-AID	BlCas9_v2_84	PTEN-88	NNNNCNTA	1	0.00674497	0.674497	0.688959
BlCas9-RA-AID	BlCas9_v2_84	PTEN-88	NNNNCNTA	2	0.00667407	0.667407
BlCas9-RA-AID	BlCas9_v2_84	PTEN-88	NNNNCNTA	3	0.00724973	0.724973
