# Supplementary material for: Structure and engineering of Brevibacillus laterosporus Cas9
Source: Commun Biol. 2024 Jul 3;7:803. doi: 10.1038/s42003-024-06422-z (PMC11222456; doi:10.1038/s42003-024-06422-z)
Supplement: Supplementary file 7 — Supplementary Data 4 [file 42003_2024_6422_MOESM7_ESM.xlsx]

## Sheet: Sup. Fig. 4b
		WT			E904R
		n=1	n=2	n=3	n=1	n=2	n=3
	TTTCCCAA	79.1667	89.4737	80.7692	83.9286	77.9412	77.6316
	TTTCCCTA	53.7037	53.3333	55.1724	78.3333	73.6111	74.3902
	TTTCCCGA	61.6667	63.0769	62.963	80	76.9231	75.9494
	TTTCCCCA	0	0	0	30.9091	28.169	26.7606
	TTTCCCAT	40.678	33.3333	35.9375	74.026	65.7534	67.3684
	TTTCCCAG	37.5	30.9091	30.6452	73.0159	64.1026	66.6667
	TTTCCCAC	26.7857	22.2222	23.3333	67.6923	60.274	61.165
